# Supplementary material for: Effects of blue-light LED toothbrush on reducing dental plaque and gingival inflammation in orthodontic patients with fixed appliances: a crossover randomized controlled trial
Source: BMC Oral Health. 2023 May 15;23:293. doi: 10.1186/s12903-023-02977-1 (PMC10184111; doi:10.1186/s12903-023-02977-1)
Supplement: Supplementary file 1 — Supplementary Material 1 [file 12903_2023_2977_MOESM1_ESM.xlsx]

## Sheet: Clinical study
Results of Clinical Study
		Order								Plaque Index											Gingival Index				Satisfation	Compliance
Patient No.	Interventions	of toothbrushes	Age					Bracket side									Non-bracket side			Bracket side			Non-bracket side		score	score
				Proximal:Pre	Proximal:Post	Proximal:Post-Pre	Ginvial:Pre	Ginvival:Post	Gingival:Post-Pre	Incisal:Pre	Incisal:Post	Incisal:Post-Pre	All areas:Pre	All areas:Post	All areas:Post-Pre	Pre	Post	Post-Pre	Pre	Post	Post-Pre	Pre	Post	Post-Pre
1	1	2	16	2	1.25	-0.75	2	1.5	-0.5	1.17	0.67	-0.5	1.79	1.17	-0.62	2	1.83	-0.17	1	1.5	0.5	1	1.33	0.33	3	4
2	1	1	24	1.17	0.25	-0.92	2.17	1.33	-0.84	0.33	0	-0.33	1.21	0.46	-0.75	1.83	2	0.17	2	1.17	-0.83	2	1.5	-0.5	2	4
3	1	1	16	1.5	1.75	0.25	1.67	1.33	-0.34	0.5	0.83	0.33	1.29	1.42	0.13	1	1.5	0.5	1.17	1.5	0.33	1.67	1.17	-0.5	3	4
4	1	2	20	2.08	2.08	0	2.33	2.33	0	1.33	1	-0.33	1.96	1.88	-0.08	1.67	1.33	-0.34	1.67	1.5	-0.17	1.17	1.33	0.16	3	4
5	1	1	16	0.42	0.83	0.41	1.17	1.33	0.16	0	0	0	0.5	0.75	0.25	1.67	1.17	-0.5	1	1	0	1.17	1.17	0	2	3
6	1	1	31	1.58	0.92	-0.66	1	0.83	-0.17	0.67	0.5	-0.17	1.21	0.79	-0.42	1.83	1.17	-0.66	1	1.33	0.33	1	1.17	0.17	2	4
7	1	2	21	2.25	1.25	-1	2.33	1.5	-0.83	1	0.67	-0.33	1.96	1.17	-0.79	2.33	2.17	-0.16	1.5	1.67	0.17	1.33	1.67	0.34	3	4
8	1	2	23	2	0	-2	1.83	0.5	-1.33	1.5	0.5	-1	1.83	0.25	-1.58	1.67	0.5	-1.17	1.5	1	-0.5	1	1	0	3	3
9	1	1	20	1.75	1.67	-0.08	1.5	1.67	0.17	0.67	0.5	-0.17	1.42	1.38	-0.04	1.67	1.5	-0.17	1.5	1.17	-0.33	1.17	1	-0.17	3	4
10	1	1	17	2.08	2	-0.08	2.33	2.67	0.34	1.17	1.5	0.33	1.92	2.04	0.12	2	2.33	0.33	1.17	1	-0.17	1.33	1	-0.33	3	3
11	1	2	29	2.08	1.5	-0.58	1.83	1.67	-0.16	1.5	0.67	-0.83	1.88	1.33	-0.55	2	1.67	-0.33	1.83	1.67	-0.16	2	1.83	-0.17	3	4
12	1	2	19	2	1	-1	1.83	1	-0.83	0.67	0.33	-0.34	1.63	0.83	-0.8	2.17	1.83	-0.34	1.67	1.33	-0.34	1.83	1.67	-0.16	3	4
13	1	2	18	1.33	1.33	0	0.83	1.5	0.67	0.33	0.83	0.5	0.96	1.25	0.29	2.17	2.17	0	1.5	2	0.5	1.83	2	0.17	2	4
14	1	2	31	1.67	1.67	0	1.33	1.17	-0.16	1	0.67	-0.33	1.42	1.29	-0.13	1.67	1.83	0.16	1.17	1	-0.17	1.33	1.33	0	3	4
15	1	1	23	1.17	1.25	0.08	1.5	1.17	-0.33	0.67	0.33	-0.34	1.13	1	-0.13	1.17	1.17	0	1	1	0	1	1.17	0.17	3	4
16	1	1	17	1.58	1.5	-0.08	1.83	1.83	0	0.83	1	0.17	1.46	1.46	0	1.67	2.17	0.5	1.5	1.17	-0.33	1.83	1.67	-0.16	3	4
17	1	2	16	2	2	0	2.17	2	-0.17	1.17	1.17	0	1.83	1.79	-0.04	2.17	2.17	0	1.83	1.83	0	1.33	1.33	0	2	3
18	1	1	30	2	1.17	-0.83	2	1.17	-0.83	0.83	0.5	-0.33	1.71	1	-0.71	2	1.67	-0.33	1	1.17	0.17	1.17	1	-0.17	2	4
20	1	1	20	2	1.25	-0.75	2.17	0.83	-1.34	1.17	0.83	-0.34	1.83	1.04	-0.79	2.17	1.83	-0.34	1	1	0	1	1.83	0.83	2	4
21	1	1	16	2.08	1.33	-0.75	2.33	1.33	-1	1.17	0.67	-0.5	1.92	1.17	-0.75	2.33	2.17	-0.16	1.33	1.83	0.5	2	1.83	-0.17	2	3
22	1	2	24	2.17	2.17	0	1.33	1.83	0.5	1.33	1.5	0.17	1.75	1.92	0.17	1.83	2.17	0.34	1	1.5	0.5	1.17	1.17	0	3	4
23	1	1	17	2	1.33	-0.67	2	1.17	-0.83	1.83	0.83	-1	1.96	1.17	-0.79	1.5	1.67	0.17	1.67	1.17	-0.5	1.5	1	-0.5	3	4
24	1	2	24	1.83	1.58	-0.25	2	2	0	1.5	1.33	-0.17	1.79	1.63	-0.16	2.17	2	-0.17	2.17	2	-0.17	1.83	2	0.17	2	4
1	2	1	16	1.33	1.92	0.59	1.33	1.5	0.17	0.5	1	0.5	1.13	1.58	0.45	2.17	2	-0.17	2	1.33	-0.67	1.5	1.5	0	3	4
2	2	2	24	0.67	0.92	0.25	1.17	1.5	0.33	0.17	0.67	0.5	0.67	1	0.33	1.83	1.83	0	1.17	1.83	0.66	1.5	1.83	0.33	2	4
3	2	2	16	2	1.83	-0.17	2.17	1.67	-0.5	1.33	0.67	-0.66	1.88	1.5	-0.38	2	2	0	1.67	1.17	-0.5	1.67	1	-0.67	1	4
4	2	1	20	1.58	1.92	0.34	2.33	2.17	-0.16	1	1.17	0.17	1.63	1.79	0.16	1.5	1.67	0.17	2	1.83	-0.17	1.17	1.33	0.16	3	3
5	2	2	16	0.92	0.75	-0.17	0.67	0.83	0.16	0.33	0.17	-0.16	0.71	0.63	-0.08	1.17	1.17	0	1.17	1.17	0	1.17	1.33	0.16	2	3
6	2	2	31	1.83	1.75	-0.08	1.83	1.17	-0.66	1.17	1	-0.17	1.67	1.42	-0.25	1.83	1.5	-0.33	1.33	1.33	0	1.17	1	-0.17	2	4
7	2	1	21	2.33	2.08	-0.25	2.5	2.17	-0.33	1.5	1	-0.5	2.17	1.83	-0.34	2.67	2.33	-0.34	1.83	2	0.17	1.83	1.83	0	3	4
8	2	1	23	1.5	0.75	-0.75	1.67	1	-0.67	0.67	0.17	-0.5	1.33	0.67	-0.66	1.33	0.83	-0.5	1.5	1	-0.5	1	1	0	2	3
9	2	2	20	1.67	1.42	-0.25	1.33	0.83	-0.5	0.33	0	-0.33	1.25	0.92	-0.33	1.67	0.83	-0.84	1.33	1.17	-0.16	1.17	1.33	0.16	2	4
10	2	2	17	2.25	2	-0.25	2.33	2	-0.33	1.33	1.33	0	2.04	1.83	-0.21	2.33	2	-0.33	1.5	1.33	-0.17	2	1.5	-0.5	2	2
11	2	1	29	1.58	0.92	-0.66	1.83	1.17	-0.66	0.5	0.17	-0.33	1.38	0.79	-0.59	2	1.5	-0.5	1.83	1.5	-0.33	2	1.83	-0.17	2	2
12	2	1	19	2	1.42	-0.58	2	1.5	-0.5	1	0.83	-0.17	1.75	1.29	-0.46	2.17	2	-0.17	1.5	1.5	0	1.83	1.33	-0.5	2	4
13	2	1	18	1.42	2	0.58	1.67	2	0.33	0.5	0.83	0.33	1.25	1.71	0.46	2	2	0	1.33	1.83	0.5	1.67	1.83	0.16	3	4
14	2	1	31	1.83	2.08	0.25	1.83	1.83	0	0.83	1.83	1	1.58	1.96	0.38	1.83	2	0.17	1	1	0	1	1.5	0.5	2	4
15	2	2	23	1.33	1.42	0.09	1.33	1.5	0.17	0.5	0.83	0.33	1.13	1.29	0.16	1.5	1.17	-0.33	1	1	0	1.17	1.33	0.16	2	3
16	2	2	17	1.5	1.67	0.17	1.5	1.67	0.17	1.17	1.17	0	1.42	1.54	0.12	2	2.17	0.17	1.33	1.17	-0.16	1.83	1.5	-0.33	2	4
17	2	1	16	2.33	1.92	-0.41	2.83	2	-0.83	1.83	0.83	-1	2.33	1.67	-0.66	2.33	2	-0.33	1.67	1.33	-0.34	1.5	1.17	-0.33	3	3
18	2	2	30	1.17	1.08	-0.09	1.33	1	-0.33	0.67	0.5	-0.17	1.08	0.92	-0.16	2.17	1.67	-0.5	1	1.17	0.17	1	1.5	0.5	3	3
20	2	2	20	0.92	0.75	-0.17	1	0.67	-0.33	0.67	0.33	-0.34	0.88	0.63	-0.25	2.17	1.67	-0.5	1.17	1	-0.17	1.83	1.17	-0.66	2	4
21	2	2	16	2	2	0	2.17	2	-0.17	1.33	1.5	0.17	1.88	1.88	0	2.5	2.5	0	1.67	2	0.33	2.17	2	-0.17	3	4
22	2	1	24	2	1.92	-0.08	1.83	1.5	-0.33	1.83	1	-0.83	1.92	1.58	-0.34	1.83	1.83	0	1.5	1.67	0.17	1	1	0	2	3
23	2	2	17	1.25	1.33	0.08	1	1	0	0.83	1	0.17	1.08	1.17	0.09	1.83	2	0.17	1.83	1	-0.83	2	1.33	-0.67	2	4
24	2	1	24	2.33	2	-0.33	2.33	1.83	-0.5	1.67	1	-0.67	2.17	1.71	-0.46	2.17	2	-0.17	2	2	0	1.83	2	0.17	2	4
	1 = 1st intervention	1 = Manual																							0 – not satisfied	0 – never
	2 = 2nd intervention	2 = LED																							1 – slightly satisfied	1 – rarely
																									2 – moderately satisfied	2 - sometimes
																									3 – very satisfied.	3 – often
																										4 – always

## Sheet: In vitro study
Results of Clinical Study
Sample No.	Group (by exposure time)	%viability of S.mutans
1	1	51.08
2	1	148.86
3	1	80.2
4	1	119.71
5	1	120.94
6	1	79.06
7	2	19.1
8	2	25
9	2	0.55
10	2	2.1
11	2	8.38
12	2	12.57
13	3	75.24
14	3	10.72
15	3	4.84
16	3	4.2
17	3	8.38
18	3	16.75
19	4	5.24
20	4	58.86
21	4	4.2
22	4	3.47
23	4	24.08
24	4	8.38
25	5	77.41
26	5	14.1
27	5	18.34
28	5	10.31
29	5	10.47
30	5	22.51
	1 = Control
	2 = 15 Sec
	3 = 30 Sec
	4 = 60 Sec
	5 = 120 Sec
